# Supplementary material for: Habitat modifies the relationship between grass and herbivore species richness in a South African savanna
Source: Ecol Evol. 2024 Apr 15;14(4):e11167. doi: 10.1002/ece3.11167 (PMC11016939; doi:10.1002/ece3.11167)
Supplement: Supplementary file 2 — Data S1. [file ECE3-14-e11167-s002.xlsx]

## Sheet: grass species covers
plot	Acrachne racemosa	Andropogon gayanus	Andropogon chinensis	Aristida adscensionis	Aristida bipartita	Aristida congesta	Aristida congesta ssp. barbicollis	Aristida congesta ssp. congesta	Aristida meridionalis	Aristida rhiniochloa	Aristida scabrivalvis	Aristida sp.	Aristida stipitata	Aristida stipitata ssp. graciliflora	Bothriochloa insculpta	Bothriochloa radicans	Brachiaria brizantha	Brachiaria deflexa	Brachiaria dictyoneura	Brachiaria nigropedata	Bromus pectinatus	Cenchrus ciliaris	Cymbopogon caesius	Cymbopogon pospichilii	Cynodon dactylon	Dactyloctenium aegyptium	Dactyloctenium giganteum	Digitaria diagonalis	Digitaria eriantha	Digitaria monodactyla	Digitaria pentzii	Diheteropogon amplectens	Echinochloa pyramidalis	Eleusine coracana	Enneapogon cenchroides	Enneapogon scoparius	Enteropogon macrostachyus	Enteropogon monostachyos	Eragrostis bicolor	Eragrostis cf. trichophora	Eragrostis cilianensis	Eragrostis ciliaris	Eragrostis ciliata	Eragrostis cylindriflora	Eragrostis heteromera	Eragrostis lehmanniana var. lehmanniana	Eragrostis rigidior	Eragrostis superba	Eragrostis trichophora
LET1C	0	0	0	2.5	0	0	0.02	0.02	0	0	0.02	0	0	0	0	2.5	0	2.5	0	0	0	0	0	0	0	0	0	0	0	0	0	0	0	0	37.5	0	0	0	0	0	0.02	0	0	0	0	0	0	0	0
LET1P	0	0	0	0.1	0	0	0.02	0.02	0	0	0.02	0	0	0	0	0	0	2.5	0	0	0	0	0	0	0	0	0	0	0.02	0	0	0	0	0	2.5	0	0	0	0	0	0.02	0	0	0	0	0.1	0	0	0
LET1S	0.02	0	0	2.5	0	0	0	0.02	0	0	0.02	0	0	0	0	15	0	2.5	0	0	0	0.1	0	0	0	0	0.1	0	0	0	0	0	0	0	37.5	0	0	0	0	0	0.02	0	0	0	0	0	0	0.02	0
LET2C	0	0	0	0.02	0	0	0.02	0	0	0	0	0	0.02	0	0	62.5	0	0.1	0	0	0	0.02	0	0	0	0	0	0	0	0	0	0	0	0	0.02	0	0	0	0	0	0	0	0	0	0	0	0	0	0
LET2P	0	0	0	0.02	0	0	0	0	0	0.02	0	0	0	0	0	0.1	0	2.5	0	0	0	0.02	0	0	0	0	0	0	0	0	0	0	0	0	0.02	0	0	0	0.02	0	0	0	0	0	0	0	0	0.02	0
LET2S	0	0	0	0.1	0.02	0	0	0.02	0	0.02	0.02	0	0	0	0	0.02	0	15	0	0	0	0.02	0	0	0	0	0	0	0.02	0	0	0	0	0.02	0	0	0	0	0	0	0	0	0	0	0	0	0	0	0
LET3C	0.1	0	0	15	0	0	0	0	0	0	0	0	0	0	0	15	0	0.1	0	0	0	15	0	0	0	0	0	0	0.1	0	0	0	0.02	0	0	0	0	0	0	0	0.1	0	0	0	0	0	0	0	0
LET3P	0	0	0	0	0	0.02	0	0	0	0	0	0	0	0	0	0	0	2.5	0	0	0	0	0	0	0	0	0	0	0	0	0	0	0	0	0.02	0	0	0	0	0	0.02	0	0	0	0	0.1	0	0	0
LET3S	0	0	0	0.1	0	0	0	0	0	0	0	0	0	0	0	0	0	0.1	0	0	0	0.1	0	0.1	0	0	0	0	0	0	0	0	0	0	0.1	0	0	0	0	0	0.1	0	0	0	0	0	0	0	0
LET4C	0	0	0	0.1	0	0	0	0	0	0	0	0	0	0	0	0.02	0	0.02	0	0	0	37.5	0	0	0	0	0	0	0	0	0	0	0	0	0.1	0.02	0	0	0	0	0	0	0	0	0	0	0	0	0
LET4P	0	0	0	0.02	0	0	0	0	0	0	0	0	0	0	0	0	0	2.5	0	0	0	0.1	0	0	0	0	0	0.02	0	0	0	0	0	0	0.02	0	0	0	0.1	0.02	0.1	0	0	0	0	0.02	0	0.1	0.02
LET4S	0	0	0	0.02	0.02	0	0	0	0	0	0.02	0	0	0	0	0	0	0.02	0	0	0	15	0	0	0	0	0	0	0	0	0	0	0	0	0.1	0.02	0	0	0	0	0.02	0	0	0	0	0	0	0.02	0
LET5C	0	0	0	0.02	0	0	0	0	0	0	0	0	0	0	0	37.5	0	0	0	0	0	0	0	0	0	0	0	0	2.5	0	0	0	0	0	0	0	0	0	0	0	0	0	0	0	0	0	0	0	0
LET5P	0	0	0	0.1	0	0	0	0	0	0	0	0	0.02	0	0	0	0	0.1	0	0	0	15	0	0	0	0	0	0	0	0	0	0	0	0	0.02	0	0	0	2.5	0	0	0	0	0	0	0	0	0.1	0
LET5S	0	0	0	0.02	0	0	0	0	0	0	0	0	0.02	0	0	37.5	0	2.5	0	0	0	0.1	0	0	0	0	0	0	0.1	0	0	0	0	0	0.1	0.02	0	0	0	0	0	0	0	0	0	0	0	0.02	0
PHA1C	0	0	0	2.5	0	0	0.02	0	0	0	0.02	0	0	0	0	15	0	0.1	0	0	0	0	0	0	0	0	0	0	0.1	0	0	0	0	0	0	0	0	0	0	0	0	0	0	0	0	0.1	0.02	0.1	0
PHA1P	0	0	0	0	0	0	0	0	0	0	0	0	0	0	0	0	0	0.1	0	0	0	0	0	0	0.02	0	0	0	0	0	0	0	0.02	0	0	0	0	0	0	0	0	0	0	0	0	0.1	0	0	0
PHA1S	0	0	0	0.1	0	0	0.02	0	0	0	0.02	0	0.02	0	0	0	0	2.5	0	0	0	0.02	0	0	0	0	0	0	0.1	0	0	0	0	0	15	0	0	0	0	0	0	0	0	0	0	0	0	0.02	0
PHA2C	0	0.02	0	0.02	0	0	0.02	0	0	0	0.02	0	0.02	0	0.1	0	0	0.02	0	0.02	0	0	0	0	0	0	0	0	0.02	0	0	0.02	0	0	0.02	0	0	0	0	0	0	0	0	0	0	0	2.5	0.02	0
PHA2P	0	0	0	0.1	0	0	0.02	0	0	0.02	0	0	0.1	0	0	0	0	0.1	0	0.02	0	0.02	0	0	0.02	0	0	0	0	0	0.1	0	0	0	0.1	0	0	0	0	0	0.02	0	0	0	0	0	0.02	0.1	0
PHA2S	0	0	0	0.02	0	0.02	0.02	0.02	0	0	0	0	0.02	0	2.5	0	0	2.5	0	0	0	0.02	0	0	0	0	0	0	0.02	0	0	0	0	0	0.1	0	0	0	0	0	0	0	0	0	0	0	0	0.02	0
PHA3C	0	0	0.02	0.1	0	0	0.1	0	0	0	0	0	0	0	0	15	0	0.02	0	0.02	0	0.02	0.02	0.02	0	0	0	0	0.02	0	0	0.02	0	0	0	0	0	0	0	0	0	0.02	0	0	0	0	0.1	15	0
PHA3P	0	0	0	0.02	0	0	0.1	0	0	0	0	0	0	0	0	0.02	0	2.5	0	0	0	0.02	0	0.1	0	0	0	0	0.02	0	0	0	0	0	0.02	0	0	0	0	0	0	0	0	0	0	0	0.1	0.1	0
PHA3S	0	0	0	0.02	0	0	0	0	0	0	0	0	0	0	0	0	0	2.5	0	0	0	0.02	0	0	0.02	0.02	0	0	2.5	0	0	0	0	0	0	0	0	0	0.02	0	0.02	0	0	0	0	0.1	0	0.02	0
PHA4C	0	0	0	0.02	0	0	0.1	0	0	0	0	0	0.1	0	0	62.5	0	0	0	0.02	0	0	0.1	0	0	0	0	0	0.1	0	0	0	0	0	0.02	0	0	0	0	0	0	0	0	0.1	0	0	0.02	0	0
PHA4P	0	0	0	0.1	0	0	0	0	0	0	0	0	0	0	0	0	0	2.5	0	0	0	0.02	0	0	0	0	0	0	0	0	0	0	0	0	0.02	0	0	0	0.1	0	0.02	0	0	0	0	0	0	0	0
PHA4S	0	0	0	0.1	0	0	0	0	0	0	0	0	0.02	0	0	0.02	0	0	0	0	0	0.1	0	0	0	0	0	0	0	0	0	0	0	0	0.02	0.1	0	0	0	0	0	0	0	0.02	0	0	0	0.02	0
PHA5C	0	0	0	0.1	0	0	0	0	0	0	0	0	0	0	0	2.5	0	0.02	0	0	0	15	0	0	0	0	0	0	0.1	0	0	0	0	0	0	0.02	0	0	0	0	0	0	0	0	0	0	0	0.02	0
PHA5P	0.02	0	0	0.02	0	0	0	0	0	0	0	0	0	0	0	0	0	0.1	0	0	0	0	0	0	0	0	0	0	0	0	0	0	0	0	0	0	0	0	0	0	0.1	0	0	0	0	0	0	0	0
PHA5S	0	0	0	0.1	0	0	0	0	0	0	0	0	0	0	0	0.02	0	0.1	0	0	0	2.5	0	0	0	0	0	0	0	0	0	0	0	0	0	0	0	0	0	0	0	0	0	0	0	0	0	0	0
SAT1C	0	0	0	0.02	0	0	0	0	0	0	0	0	0.02	0	0	0	0	0	0	0.1	0	0	0	0	0	0	0	0	2.5	0	0	0	0.1	0	0	0	0	0	0	0	0	0	0	0	0	0	0.1	37.5	0
SAT1P	0	0	0	0.02	0	0	0.02	0	0	0.02	0	0	0	0.02	0	0	0	0.02	0	0	0	0	0	0	0	0	0	0	0	0.1	0	0	0.02	0	0	0.02	0.02	0	0	0	0	0	0.02	0	0	0	0	0	15
SAT1S	0	0	0	0	0	0	0	0	0	0	0	0	0	0	0	0	0	0	0	0	0	0	0	0	0.02	0	0	0	0.02	0.02	0	0	0	0	0	0	0	0	0	0	0	0	0	0	0	0	0	2.5	0
SAT2C	0	0	0	0	0	0	0.1	0	0	0	0	0	2.5	0	0	0	0	0.1	0	2.5	0	0.02	0	0	0	0	0.1	0	15	0	0	0	0	0	0.02	0	0	0	0	0	0	0	0	0	0	0	0.1	0.1	0
SAT2P	0	0	0	0.1	0	0	0	0.02	0	0	0	0	0	0	0	0	0	15	0	0	0	0	0	0	0	0	0.02	0	0	0	0	0	0	0	2.5	0	0	0	0	0	0.02	0	0	0	0	0	0	0.1	0
SAT2S	0	0	0	0	0	0	0.02	0	0	0	0	0	0	0	0	0	0	2.5	0	0	0	0.1	0	0	0	0	0.1	0	2.5	0	0	0	0.1	0	0	0	0	0	0	0	0.1	0	0	0	0	0	0.02	0.1	0
SAT3C	0	0	0	0	0	0	0	0	0	0	0	0	0	0	37.5	0	0	0.02	0	0	0	0.02	0	0	0	0	0	0	0.02	0	0	0	0	0	0	0	0	0	0	0	0.1	0	0	0	0	0	0	0.1	0
SAT3P	0	0	0	0	0	0.02	0.1	0	0	0	0.1	0	0.1	0	0	0	0	0.02	0	0	0	0	0	0	0	0	0	0	0	0	0	0	0	0	0.1	0	0.02	0	0	0	0.1	0	0	0	0	0	0.1	0.1	0
SAT3S	0	0	0	0	0	0	0	0	0	0	0	0	0	0	0	0	0	0.02	0	0.02	0	0.1	0	0	0	0	0	0	0.02	0	0	0	0	0	0	0	0	0	0	0	0	0	0.02	0	0	0	0	0	0
SAT4C	0	0	0	0.02	0	0	0.02	0	0	0	0	0	0	0	0	15	0	0.1	0	0	0	2.5	0	0	0	0	0.02	0	0.1	0	0	0	0	0	0	0	0	0	0	0	2.5	0	0	0	0	0	0	0	0
SAT4P	0	0	0	0.02	0	0	0	0	0	0	0	0	0	0	0	0.02	0	0	0	0	0	0	0	0	0	0	0.1	0	0	0	0	0	0	0	0	0	0	0	0	0	0.1	0	0	0	0	0	0.1	0.02	0
SAT4S	0	0	0	0	0	0	0	0	0	0	0	0	0	0	0	0	0	0.1	0	0.02	0	0	0	0	0	2.5	0	0	0.1	0	0	0	0	0	0	0	0	0	0	0	0.02	0	0	0	0	0	2.5	0	0
SAT5C	0	0	0	0	0	0	0.02	0	0	0	0	0	0	0	0.02	0	0	0.1	0.02	0	0	0	0	0	0	0	0	0	0.1	0	0	0	0	0	0	0	0	0	0	0	0	0	0	0	0	0	0	0.1	0
SAT5P	0	0	0	0.1	0	0	0.02	0	0	0	0.02	0	0	0	0.1	0	0	0.1	0	0	0	0	0	0	0	0	0	0	0	0	0	0	0	0	0.1	0	0	0	0	0	0.1	0	0	0	0	0	0.1	0.02	0
SAT5S	0	0	0	0.1	0	0	0	0	0	0	0	0	0	0	0	0	0	2.5	0	0	0	0.02	0	0	0	0.02	0	0	0.1	0	0	0	0	0	0.1	0	0	0	0	0	0	0	0.1	0.02	0.02	0	0	0	0.1
SKU1C	0	0	0	0	0	0	0.1	0	0.02	0	0.1	0	2.5	0.02	0.02	0	0	2.5	0	0	0.1	0	0	0	0	0	0	0.02	0	0.02	0	0	0.02	0	0	0	0	0	0	0	0	0	0	0.02	0	0	0.1	0.02	0
SKU1P	0	0	0	0	0	0	0	0	0	0	0	0	2.5	0	0	0	0	0	0	0	0	2.5	0	0	0	0	0	0	0	0.1	0	0	0	0	0	0	0	0	0	0	0	0	0.02	0	0	0.02	0.02	2.5	0
SKU1S	0	0	0	0	0	0	0	0	0	0	0.1	0.02	0	0	0	0	0	2.5	0	0	0	0	0.02	0	0.02	0	0	0	0.02	0.1	0	0	0	0	0	0	0	0	0	0.02	0.02	0	0	0	0	0	0	0	0
SKU2C	0	0	0	0.02	0	0	0.02	0.1	0	0	0	0	0	0	0	0	0.1	0.1	0	2.5	0	0	0	0	0	0	0	0	15	0	0	0.1	0	0	0	0	0	0	0	0	0	0	0	0	0	2.5	0.02	0.1	0
SKU2P	0	0	0	2.5	0	0	0	0	0	0	0	0	0	0	0	0	0	2.5	0	0	0	0	0	0	0	0	0.1	0	0	0	0	0	0	0	0	0	0	0.1	0	0	0	0	0	0	0	0	0	0	0
SKU2S	0	0	0	0.02	0	0	15	0.1	0	0	0	0	0	0	0.02	2.5	0	2.5	0	0	0	0	0	0.02	0	0	0	0	2.5	0	0	0	0	0	2.5	0.1	0	0.1	0	0	0	0	0.02	0	0	0	0	0	2.5
SKU3C	0	0	0	0	0	0.1	0	0	0	0	0	0	0.1	0	0	0	0	0.1	0	0	0	0	0	0	0	0	0.02	0	0.1	0	0	0	0	0	0.02	0	0	0	0	0	0	0	0	0	0	0	0	0.1	0
SKU3P	0	0	0	0	0	0.02	0.02	0	0	0	0	0	0.1	0	0	0	0	0	0	0	0	0	0	0	0.1	0	0	0	0.1	2.5	0	0	0	0	0	0.02	0	0	2.5	0	0	0	0	2.5	0	0	2.5	0.1	0
SKU3S	0	0	0	0	0	0	0	0	0	0	0	0	0.02	0	0	0	0	0.1	0	0	0	0	0	0	0	0	0	0.02	0.02	0.2	0	0	0	0	0.02	0	0	0	0	0	0	0	0	0	0	0.02	0.1	0.1	0
SKU4C	0	0	0	0	0	0	0	0	0	0	0	0	2.5	0	0.1	0	0	0.1	0	15	0	0	0	0	0	0	0	0.02	0.02	0	0	0.1	0	0	0	0	0	0	0	0	0	0	0	0	0	0.02	0.02	2.5	0
SKU4P	0	0	0	0	0	0	0	0	0	0	0	0	0.02	0	0	0	0	2.5	0	0.02	0	0.02	0	0	0.02	0	0.02	0	0	0	0	0	0	0	0.02	0	0	0.1	0.1	0	0	0	0	0	0	2.5	2.5	15	0
SKU4S	0	0	0	0	0	0	0	0	0	0	0	0	0.1	0	0.02	0	0	0.1	0	0	0	0	0	0	0	0	0	0	0.02	0	0	0	0	0	0.02	0	0	0.02	0	0	0	0	0	0	0	0	0.02	15	0
SKU5C	0	0	0	0.1	0	0	0.1	0.1	0	0	0	0	0	0	0.02	0.02	0	0.1	0	0.1	0	0.02	0	0.02	0	0	0.02	0	0.1	0	0	0	0	0	0	0	0	0	0	0	0.1	0	0	0	0	2.5	0.1	0	0
SKU5P	0	0	0	0.1	0	0	0.1	0.02	0	0	0	0	0	0	0	0	0	15	0	0	0	0	0	0	0	0	0.1	0	0.1	0	0	0.1	0	0	0.1	0	0	0.1	0	0	0	0	0	0	0	0	0.1	0.1	0
SKU5S	0	0	0	0.1	0	0	0	0	0	0	0	0	0	0	0	0	0	37.5	0	0	0	0.1	0	0	0	0	0	0	0.1	0	0	0	0	0	0.02	0	0	0	0	0	0	0	0	0	0	0	0	0	0
[truncated: 50 more columns]

## Sheet: herbivore abundances
plot	site	triplet	habitat	bedrock	gpsn	gpse	PCO1	PCO2	PCO3	grass cover	grass species richness	herb cover	herb species richness	shrub cover	shrub species richness	tree cover	tree species richness	herbivore species richness	herbivore abundance	herbivore weight
LET1C	LET	LET1	crest	basalt	-24.0857	31.78	0.0227	-0.0133	0.0375	0.5034	15	0.6	55	0.2	13	0	0	4	261	119253
LET1P	LET	LET1	perennial	basalt	-24.0536	31.7226	0.0228	-0.0133	0.0378	0.155	15	0.4	73	0.3	6	0.005	4	6	640	301186
LET1S	LET	LET1	seasonal	basalt	-24.1056	31.6604	0.0226	-0.0132	0.0375	0.9334	22	0.8	104	0.3	17	0.1	3	6	1135	198245
LET2C	LET	LET2	crest	basalt	-23.9304	31.6008	0.0536	-0.0895	-0.0985	0.6294	11	0.7	38	0.5	6	0.005	1	5	64	49142
LET2P	LET	LET2	perennial	basalt	-23.8449	31.6415	0.0474	-0.0803	-0.0917	0.0292	14	0.25	65	0.6	8	0.005	4	6	416	791296
LET2S	LET	LET2	seasonal	basalt	-23.6972	31.6178	0.0522	-0.0931	-0.1155	0.1568	19	0.5	71	0.25	8	0.005	3	5	1417	2.50149e+06
LET3C	LET	LET3	crest	basalt	-23.6867	31.5463	0.0744	-0.1372	-0.1745	0.4852	19	0.75	41	0.2	4	0.005	1	6	762	600274
LET3P	LET	LET3	perennial	basalt	-23.8111	31.5809	0.0887	-0.1652	-0.2107	0.0796	10	0.3	59	0.6	3	0.2	2	4	350	537827
LET3S	LET	LET3	seasonal	basalt	-23.6256	31.4705	0.03	-0.0454	-0.0457	0.0348	14	0.4	43	0.4	3	0.2	1	7	352	513923
LET4C	LET	LET4	crest	basalt	-23.2378	31.3951	0.0473	-0.0375	0.2269	0.382	12	0.4	31	0.25	2	0.005	1	3	37	34924.2
LET4P	LET	LET4	perennial	basalt	-23.1519	31.4757	0.029	-0.0207	0.1077	0.06	20	0.6	66	0.6	8	0.2	1	9	3295	5.31387e+06
LET4S	LET	LET4	seasonal	basalt	-23.0084	31.3716	0.0164	-0.0089	0.0224	0.158	17	0.3	64	0.2	9	0.005	2	6	432	996070
LET5C	LET	LET5	crest	basalt	-23.4004	31.531	0.0166	-0.0092	0.0265	0.4272	6	0.6	26	0.6	2	0.005	1	2	57	226026
LET5P	LET	LET5	perennial	basalt	-23.2204	31.552	0.024	-0.0153	0.0625	0.1806	10	0.2	56	0.35	7	0.005	1	6	1633	1.10082e+06
LET5S	LET	LET5	seasonal	basalt	-23.2947	31.5299	0.0215	-0.0127	0.0423	0.4048	14	0.6	62	0.3	11	0.005	3	7	574	864930
PHA1C	PHA	PHA1	crest	granite	-23.844	31.3652	0.0673	-0.1163	-0.1301	0.2102	18	0.3	60	0.5	4	0.3	2	5	52	47624.2
PHA1P	PHA	PHA1	perennial	granite	-23.757	31.3929	0.06	-0.1048	-0.1202	0.0078	11	0.3	67	0.005	5	0.2	3	5	2155	2.10768e+06
PHA1S	PHA	PHA1	seasonal	granite	-23.8173	31.296	0.0433	-0.0698	-0.071	0.2082	16	0.6	75	0.3	6	0.15	2	6	602	643270
PHA2C	PHA	PHA2	crest	granite	-23.9305	31.3987	0.0367	-0.053	-0.0424	0.031	23	0.4	87	0.6	9	0.015	3	6	279	614462
PHA2P	PHA	PHA2	perennial	granite	-23.9339	31.4947	0.0339	-0.0468	-0.0343	0.0082	17	0.2	75	0.5	5	0.005	1	7	3550	6.50281e+06
PHA2S	PHA	PHA2	seasonal	granite	-23.793	31.4795	0.0835	-0.1559	-0.1969	0.0566	19	0.4	88	0.4	13	0.25	2	7	822	1.01084e+06
PHA3C	PHA	PHA3	crest	granite	-23.4491	31.2469	0.0265	-0.0182	0.0887	0.359	25	0.8	71	0.4	9	0.15	1	5	199	181616
PHA3P	PHA	PHA3	perennial	granite	-23.5946	31.2548	0.0167	-0.0094	0.0294	0.057	17	0.4	74	0.6	6	0.25	1	5	287	153026
PHA3S	PHA	PHA3	seasonal	granite	-23.4957	31.3258	0.0221	-0.0135	0.0518	0.3558	17	0.5	67	0.6	6	0.1	3	7	477	686241
PHA4C	PHA	PHA4	crest	granite	-23.3358	31.3254	0.04	-0.031	0.1829	0.6338	17	0.7	66	0.6	11	0.1	2	5	117	23680
PHA4P	PHA	PHA4	perennial	granite	-23.1727	31.2999	0.0337	-0.0261	0.1556	0.079	11	0.5	55	0.15	7	0.2	3	6	806	776550
PHA4S	PHA	PHA4	seasonal	granite	-23.2396	31.313	0.0419	-0.0333	0.2024	0.0314	13	0.6	60	0.4	8	0.005	2	5	136	171468
PHA5C	PHA	PHA5	crest	granite	-22.8988	31.284	0.0205	-0.0114	0.0299	0.254	13	0.6	63	0.15	4	0	0	3	93	179190
PHA5P	PHA	PHA5	perennial	granite	-22.9917	31.2706	0.0205	-0.0114	0.0299	0.0304	8	0.4	67	0.3	7	0.2	2	8	2304	1.17146e+06
PHA5S	PHA	PHA5	seasonal	granite	-22.8274	31.2161	0.0164	-0.0089	0.0224	0.2044	9	0.5	64	0.2	11	0.005	2	8	1127	1.15891e+06
SAT1C	SAT	SAT1	crest	basalt	-24.974	31.9283	0.0294	-0.0184	0.0584	0.8558	19	0.9	69	0.1	8	0.005	3	7	353	185157
SAT1P	SAT	SAT1	perennial	basalt	-25.159	31.9983	0.017	-0.0095	0.026	0.1802	20	0.7	82	0.4	13	0.005	1	6	1950	2.21817e+06
SAT1S	SAT	SAT1	seasonal	basalt	-25.0674	31.9732	0.0229	-0.0136	0.0405	0.752	12	0.8	53	0.2	6	0	0	7	967	1.41209e+06
SAT2C	SAT	SAT2	crest	basalt	-24.8619	31.8973	0.0319	-0.0205	0.0681	0.3894	25	1	94	0.75	11	0.005	2	6	243	354892
SAT2P	SAT	SAT2	perennial	basalt	-24.793	31.8994	0.0261	-0.0165	0.0538	0.5298	14	1	71	0.75	7	0.4	3	7	5487	2.60821e+06
SAT2S	SAT	SAT2	seasonal	basalt	-24.8209	31.844	0.0261	-0.0165	0.0538	0.9124	25	0.8	80	0.25	7	0.25	3	6	534	471570
SAT3C	SAT	SAT3	crest	basalt	-24.4429	31.8441	0.0224	-0.013	0.0366	0.5532	11	0.75	39	0.2	7	0.005	2	5	170	87898.5
SAT3P	SAT	SAT3	perennial	basalt	-24.4742	31.9723	0.0222	-0.0129	0.0363	0.0374	19	0.7	66	0.3	12	0.005	4	7	2767	3351910
SAT3S	SAT	SAT3	seasonal	basalt	-24.3812	31.8861	0.0224	-0.013	0.0366	1.0302	17	0.95	53	0.3	13	0.2	4	5	161	467242
SAT4C	SAT	SAT4	crest	basalt	-24.5656	31.7748	0.0931	0.2392	-0.0692	0.4058	15	0.7	61	0.25	7	0.005	1	4	25	9422
SAT4P	SAT	SAT4	perennial	basalt	-24.6206	31.796	0.0937	0.2408	-0.0697	0.0566	11	0.5	61	0.2	4	0	0	7	2464	1.76879e+06
SAT4S	SAT	SAT4	seasonal	basalt	-24.6788	31.7911	0.1217	0.3164	-0.092	0.3548	12	0.7	82	0.3	11	0.15	3	7	2165	1399177
SAT5C	SAT	SAT5	crest	basalt	-25.2839	31.9268	-0.186	0.0234	-0.0383	0.7044	14	1	50	0.15	12	0	0	5	373	467142
SAT5P	SAT	SAT5	perennial	basalt	-25.363	31.8918	-0.186	0.0234	-0.0383	0.2376	23	0.7	85	0.3	12	0	0	7	4061	509511
SAT5S	SAT	SAT5	seasonal	basalt	-25.2464	31.8475	-0.301	0.0384	-0.0574	0.1346	21	0.9	85	0.4	10	0.2	3	4	980	285696
SKU1C	SKU	SKU1	crest	granite	-25.071	31.5993	-0.0098	-0.011	0.0433	0.3902	32	0.7	103	0.5	21	0.005	5	5	650	464282
SKU1P	SKU	SKU1	perennial	granite	-24.9737	31.6614	0.0117	-0.0122	0.0398	0.1552	16	0.6	85	0.25	27	0.5	3	6	1793	1.33709e+06
SKU1S	SKU	SKU1	seasonal	granite	-25.0265	31.5493	0.0116	-0.0123	0.0401	0.4102	25	0.8	111	0.6	32	0.1	8	6	3241	2.53478e+06
SKU2C	SKU	SKU2	crest	granite	-25.2084	31.6525	-0.1845	0.0172	-0.0068	0.2884	25	0.6	65	0.3	9	0.15	2	4	399	1.17892e+06
SKU2P	SKU	SKU2	perennial	granite	-25.0641	31.8257	0.0184	-0.0107	0.0313	0.0828	14	0.5	67	0.25	12	0.005	3	9	5298	662722
SKU2S	SKU	SKU2	seasonal	granite	-25.1167	31.6969	-0.1078	0.0057	0.0124	0.286	25	0.95	95	0.2	16	0.3	4	3	790	490484
SKU3C	SKU	SKU3	crest	granite	-25.301	31.5498	-0.0147	-0.0054	0.02	0.0598	19	0.4	85	0.5	17	0	0	7	281	387386
SKU3P	SKU	SKU3	perennial	granite	-25.4373	31.5287	0.0077	-0.0071	0.0189	0.1128	24	1	91	0.25	19	0	0	6	645	645053
SKU3S	SKU	SKU3	seasonal	granite	-25.2662	31.619	-0.1092	0.0074	0.0043	0.4348	23	0.8	97	0.4	16	0.005	6	7	728	1030509
SKU4C	SKU	SKU4	crest	granite	-25.2073	31.7707	-0.2837	0.0329	-0.0367	0.6086	24	0.8	89	0.25	10	0	1	5	246	47446.2
SKU4P	SKU	SKU4	perennial	granite	-25.3331	31.8147	-0.2995	0.0382	-0.0572	0.3072	23	0.9	110	0.25	10	0.3	3	9	2959	848605
SKU4S	SKU	SKU4	seasonal	granite	-25.2706	31.7566	-0.2854	0.0335	-0.0392	0.38	18	0.7	79	0.4	21	0.2	4	5	1599	733953
SKU5C	SKU	SKU5	crest	granite	-24.682	31.6667	0.085	0.2105	-0.0579	0.1142	27	0.7	116	0.2	22	0.005	6	5	274	427796
SKU5P	SKU	SKU5	perennial	granite	-24.6004	31.6872	0.1095	0.2843	-0.083	0.4134	21	0.7	102	0.2	12	0.2	5	4	335	418414
SKU5S	SKU	SKU5	seasonal	granite	-24.7571	31.6983	0.0629	0.1463	-0.0371	0.7876	18	0.9	94	0.3	15	0.3	6	6	714	929700
